# Supplementary material for: Efficient hybrid de novo assembly of human genomes with WENGAN
Source: Nat Biotechnol. 2020 Dec 14;39(4):422–30. doi: 10.1038/s41587-020-00747-w (PMC8041623; doi:10.1038/s41587-020-00747-w)
Supplement: Supplementary file 3 — Tabulated data. [file 41587_2020_747_MOESM3_ESM.xlsx]

## Sheet: Sheet1
2A
NG50 and NGA50 were obtained from QUAST using a genome size of 2.94Gb (2,937,651,576)
Assembly	NG50	NGA50
HiCanu (HiFi)	82401391	26198126
Wengan (HiFi+UL)	80637598	27798990
Canu (UL)	77964612	26804870
Wengan (ILL+UL)	71250392	23924531
Flye (UL)	70319350	30572777
Shasta (UL)	58088067	26854084
Canu (HiFi)	46824091	23923748
Peregrine (HIFi)	38110012	25463024
GRCh38	57879411	-
GRCh37	38508932	-
2B
Calculated from QUAST file all_alignments*.tsv using the script quast_sv_extractor.py provided by Shafin et al.
Assembly	Assembly errors outside complex regions	Assembly errors reported by QUAST
Hicanu (Hifi)	193	12401
Wengan (Hifi+UL)	110	1239
Canu (UL)	153	8157
Wengan (ILL+UL)	105	1117
Flye (UL)	106	4837
Shasta (UL)	78	649
Canu (Hifi)	171	11680
Peregrine (HIfi)	149	3209
2C
Consensus quality analysis performed with the bacValidation tool (Supplementary Table 5)
Assembly	QV
HiCanu (HiFi)	43.8195
Wengan (HiFi+UL)	42.8819
Canu (UL)	24.1139
Wengan (ILL+UL)	36.0643
Flye (UL)	21.9733
Shasta (UL)	27.778
Canu (HiFi)	43.8195
Peregrine (HIFi)	44.7495
2D
The number of complete BUSCO genes were obtained from the BUSCO report (short_summary.txt file)
Total BUSCO genes	4104
Assembly	BUSCO complete	% complete
HiCanu (HiFi)	3879	94.5175
Wengan (HiFi+UL)	3900	95.0292
Canu (UL)	3479	84.771
Wengan (ILL+UL)	3905	95.1511
Flye (UL)	3432	83.6257
Shasta (UL)	3732	90.9357
Canu (HiFi)	3900	95.0292
Peregrine (HIFi)	3890	94.7856
2E
Count obtained from *.resolved files generated by SEGDUPPLOTS.
	Resolved Segmental Duplications
assembly	1-10kb	10kb-50kb	50kb-100kb	>100kb	total
HiCanu (HiFi)	13814068	21273237	11190384	18598270	64875959
Wengan (HiFi+UL)	14592398	21422380	10065027	14845155	60924960
Canu (UL)	14735559	23395937	12776851	23417367	74325714
Wengan (ILL+UL)	14597026	22464825	11609791	17245167	65916809
Flye (UL)	14758414	23222384	12651140	19514877	70146815
Shasta (UL)	14685250	23425083	11893571	20430466	70434370
Canu (HiFi)	14627379	23384335	11919530	22652121	72583365
Peregrine (HiFi)	14533468	21728244	9619384	11871420	57752516
