# Supplementary material for: Efficient hybrid de novo assembly of human genomes with WENGAN
Source: Nat Biotechnol. 2020 Dec 14;39(4):422–30. doi: 10.1038/s41587-020-00747-w (PMC8041623; doi:10.1038/s41587-020-00747-w)
Supplement: Supplementary file 4 — Tabulated data. [file 41587_2020_747_MOESM4_ESM.xlsx]

## Sheet: Sheet1
Figure 3
Wengan (HiFi+UL)
Obj_Name	Obj_Start	Obj_End	PartNum	Compnt_Type	CompntId_GapLength	CompntStart_GapType	CompntEnd_Linkage	Orientation_LinkageEvidence	Matching Nicking Sites	Total Nicking Sites
Super-Scaffold_2896	1	110212992	1	W	WSC73321_subseq_20446458:130659449	1	110212992	-	22479	23477
Super-Scaffold_2896	110212993	110228763	2	N	15771	scaffold	yes	map
Super-Scaffold_2896	110228764	143728434	3	W	WSC56340	1	33499671	+	6334	6512
Wengan (ILL+UL)
Obj_Name	Obj_Start	Obj_End	PartNum	Compnt_Type	CompntId_GapLength	CompntStart_GapType	CompntEnd_Linkage	Orientation_LinkageEvidence	Matching Nicking Sites	Total Nicking Sites
Super-Scaffold_1631	1	110214655	1	W	WSC73327_subseq_427557:110642211	1	110214655	-	22478	23479
Super-Scaffold_1631	110214656	110573965	2	N	359310	scaffold	yes	map
Super-Scaffold_1631	110573966	143734449	3	W	WSC73324	1	33160484	+	6274	6451
