# Supplementary material for: Efficient hybrid de novo assembly of human genomes with WENGAN
Source: Nat Biotechnol. 2020 Dec 14;39(4):422–30. doi: 10.1038/s41587-020-00747-w (PMC8041623; doi:10.1038/s41587-020-00747-w)
Supplement: Supplementary file 5 — Tabulated data. [file 41587_2020_747_MOESM5_ESM.xlsx]

## Sheet: Sheet1
Panel A
NG50 and NGA50 were obtained from QUAST report using a genome size of 3.08Gb (3,088,269,832)
Assembler	technology	Long read coverage	NG50	NGA50
Flye	ONT	10	649651	628564
WenganM	BGI+ONT	10	2587822	2419255
WenganM	ILL+ONT	10	2915335	2658243
WenganA	BGI+ONT	10	2930028	2714541
WenganA	ILL+ONT	10	3726907	3247323
WenganD	BGI+ONT	10	6970685	5930790
WenganD	ILL+ONT	10	8431564	6577861
Flye	ONT	15	3826942	3497914
WenganM	BGI+ONT	15	7457306	6127711
WenganM	ILL+ONT	15	7599892	5723077
WenganA	BGI+ONT	15	8264211	6737225
WenganA	ILL+ONT	15	10502330	7791766
WenganD	BGI+ONT	15	15558958	11347034
WenganD	ILL+ONT	15	16481673	12067022
WenganM	BGI+ONT	20	10243365	7745891
WenganM	ILL+ONT	20	11138397	7393220
WenganA	BGI+ONT	20	11937367	8686039
Flye	ONT	20	13347705	10160077
WenganA	ILL+ONT	20	14185487	10320619
WenganD	BGI+ONT	20	16677997	12275869
WenganD	ILL+ONT	20	18283194	13172705
WenganM	BGI+ONT	25	11354811	8684145
WenganM	ILL+ONT	25	11679057	8227718
WenganA	BGI+ONT	25	14529851	10475220
WenganA	ILL+ONT	25	16025468	11817826
Flye	ONT+ONT	25	16190617	13056196
WenganD	BGI+ONT	25	17849313	12918996
WenganD	ILL+ONT	25	19403324	13878986
WenganM	ILL+ONT	30	11986822	8436078
WenganM	BGI+ONT	30	12390919	9610211
WenganA	BGI+ONT	30	15553031	10370244
WenganA	ILL+ONT	30	16646836	11092142
Flye	ONT+ONT	30	16887901	13221903
WenganD	BGI+ONT	30	18772826	12702348
WenganD	ILL+ONT	30	21616946	14266028
Panel B
Multiple benchmark results (Supplementary Table 12)
Assembler	technology	Long read coverage	Reference Coverage	Short indel rate	Medium indel rate	MedianQV	BUSCO	CPU (h)
WenganA	BGI+ONT	10	93.78	1199	5524	26.47	93.59	494
WenganA	BGI+ONT	15	93.94	1416	6459	27.63	94.23	515
WenganA	BGI+ONT	20	94.02	1593	6959	27.92	94.47	535
WenganA	BGI+ONT	25	94.06	1719	7276	27.82	94.66	554
WenganA	BGI+ONT	30	94.1	1802	7452	28.02	94.62	558
WenganA	ILL+ONT	10	93.98	1681	6306	28.93	94.52	492
WenganA	ILL+ONT	15	94.1	1961	7068	29.25	94.79	512
WenganA	ILL+ONT	20	94.15	2179	7447	29.46	94.74	530
WenganA	ILL+ONT	25	94.18	2330	7671	29.37	94.71	548
WenganA	ILL+ONT	30	94.2	2434	7802	29.75	94.76	551
WenganD	BGI+ONT	10	94.7	2046	7919	29.91	94.88	463
WenganD	BGI+ONT	15	94.79	2313	8818	29.92	94.98	480
WenganD	BGI+ONT	20	94.84	2555	9310	30.14	95	497
WenganD	BGI+ONT	25	94.87	2722	9539	30.04	95.13	514
WenganD	BGI+ONT	30	94.9	2822	9649	30.25	95.05	516
WenganD	ILL+ONT	10	94.78	2246	8281	30.17	94.86	490
WenganD	ILL+ONT	15	94.87	2537	9086	30.69	94.96	506
WenganD	ILL+ONT	20	94.92	2783	9515	31.03	94.88	524
WenganD	ILL+ONT	25	94.95	2967	9760	30.63	94.83	540
WenganD	ILL+ONT	30	94.97	3076	9888	30.76	94.76	543
WenganM	BGI+ONT	10	94.26	1415	6191	28.42	94.4	126
WenganM	BGI+ONT	15	94.41	1662	7156	28.67	94.93	138
WenganM	BGI+ONT	20	94.47	1858	7677	29.02	94.91	158
WenganM	BGI+ONT	25	94.5	1992	7961	29.29	94.79	176
WenganM	BGI+ONT	30	94.53	2082	8136	29.67	94.93	187
WenganM	ILL+ONT	10	94.32	1630	6364	29.02	94.54	120
WenganM	ILL+ONT	15	94.44	1902	7232	29.32	94.86	137
WenganM	ILL+ONT	20	94.49	2122	7655	29.48	94.91	152
WenganM	ILL+ONT	25	94.53	2271	7891	29.4	94.91	166
WenganM	ILL+ONT	30	94.56	2361	8024	29.3	94.66	170
Flye	ONT	10	94.29	-	-	-	-	281
Flye	ONT	15	94.9	-	-	-	-	370
Flye	ONT	20	94.96	-	-	-	-	482
Flye	ONT	25	95.07	-	-	-	-	615
Flye	ONT	30	95.1	-	-	-	-	738
Panel C
MHC aligned blocks				MHC
Assembler	technology	Long read coverage	Contig	Start	Stop
WenganA	BGI+ONT	10	WSC430	0	1154244
WenganA	BGI+ONT	10	WSC1606	1155781	1361410
WenganA	BGI+ONT	10	WSC4328	1382631	1420798
WenganA	BGI+ONT	10	WSC463	1426184	2302845
WenganA	BGI+ONT	10	WSC712	2306858	2666818
WenganA	BGI+ONT	10	WSC384	2669929	2820819
WenganA	BGI+ONT	10	WSC36	2817230	2943707
WenganA	BGI+ONT	10	WSC114	2989621	3317754
WenganA	BGI+ONT	10	WSC1343	3324126	3963599
WenganA	BGI+ONT	10	WSC2908	4041021	4084152
WenganA	BGI+ONT	10	WSC3731	4091930	4138257
WenganA	BGI+ONT	10	WSC3731	4148063	4181067
WenganA	BGI+ONT	10	WSC754	4196600	4970558
WenganA	BGI+ONT	20	WSC265	0	1154244
WenganA	BGI+ONT	20	WSC813	1154137	1370805
WenganA	BGI+ONT	20	WSC35	1382631	3317754
WenganA	BGI+ONT	20	WSC660	3324126	3963599
WenganA	BGI+ONT	20	WSC1785	4041021	4097349
WenganA	BGI+ONT	20	WSC2524	4091930	4138257
WenganA	BGI+ONT	20	WSC1671	4125990	4156466
WenganA	BGI+ONT	20	WSC2524	4148063	4181067
WenganA	BGI+ONT	20	WSC395	4196600	4557457
WenganA	BGI+ONT	20	WSC255	4555276	4970558
WenganA	BGI+ONT	30	WSC240	0	1370805
WenganA	BGI+ONT	30	WSC1964	1382631	1590982
WenganA	BGI+ONT	30	WSC253	1590096	2630605
WenganA	BGI+ONT	30	WSC222	2625230	2798173
WenganA	BGI+ONT	30	WSC35	2817230	3317754
WenganA	BGI+ONT	30	WSC608	3324126	3963599
WenganA	BGI+ONT	30	WSC1691	4033798	4084169
WenganA	BGI+ONT	30	WSC1756	4086812	4138257
WenganA	BGI+ONT	30	WSC1583	4125990	4156466
WenganA	BGI+ONT	30	WSC1756	4148063	4181067
WenganA	BGI+ONT	30	WSC155	4196600	4970558
WenganA	ILL+ONT	10	WSC476	0	653440
WenganA	ILL+ONT	10	WSC674	653490	1366142
WenganA	ILL+ONT	10	WSC674	1371326	2293911
WenganA	ILL+ONT	10	WSC1049	2293847	2823849
WenganA	ILL+ONT	10	WSC269	2817591	3944408
WenganA	ILL+ONT	10	WSC2941	4040484	4084169
WenganA	ILL+ONT	10	WSC2828	4088605	4138257
WenganA	ILL+ONT	10	WSC2828	4148063	4180895
WenganA	ILL+ONT	10	WSC411	4191835	4970558
WenganA	ILL+ONT	20	WSC180	0	1366142
WenganA	ILL+ONT	20	WSC180	1371357	3976290
WenganA	ILL+ONT	20	WSC2036	4038095	4138257
WenganA	ILL+ONT	20	WSC2036	4148063	4180895
WenganA	ILL+ONT	20	WSC105	4196637	4970558
WenganA	ILL+ONT	30	WSC271	0	1361007
WenganA	ILL+ONT	30	WSC361	1368223	2823902
WenganA	ILL+ONT	30	WSC170	2817591	3944408
WenganA	ILL+ONT	30	WSC2005	4033465	4138257
WenganA	ILL+ONT	30	WSC2005	4143408	4180895
WenganA	ILL+ONT	30	WSC99	4191420	4970558
WenganD	BGI+ONT	10	WSC61933	0	1366142
WenganD	BGI+ONT	10	WSC61829	1385912	2300406
WenganD	BGI+ONT	10	WSC61567	2306824	2673076
WenganD	BGI+ONT	10	WSC62247	2682088	2882006
WenganD	BGI+ONT	10	WSC62421	2883925	2970051
WenganD	BGI+ONT	10	WSC62247	2974480	3949938
WenganD	BGI+ONT	10	WSC62572	4036816	4159069
WenganD	BGI+ONT	10	WSC61154	4143408	4557781
WenganD	BGI+ONT	10	WSC61552	4550468	4970558
WenganD	BGI+ONT	20	WSC61789	0	1366142
WenganD	BGI+ONT	20	WSC61714	1358210	2300406
WenganD	BGI+ONT	20	WSC61503	2306824	2825130
WenganD	BGI+ONT	20	WSC63410	2807666	2887251
WenganD	BGI+ONT	20	WSC62037	2883925	3876034
WenganD	BGI+ONT	20	WSC61138	3879733	3976890
WenganD	BGI+ONT	20	WSC62304	4036816	4159069
WenganD	BGI+ONT	20	WSC61138	4143408	4209372
WenganD	BGI+ONT	20	WSC61885	4207384	4557781
WenganD	BGI+ONT	20	WSC61486	4550468	4970558
WenganD	BGI+ONT	30	WSC61478	0	2825130
WenganD	BGI+ONT	30	WSC62218	2807666	2887251
WenganD	BGI+ONT	30	WSC61202	2883925	3876034
WenganD	BGI+ONT	30	WSC61762	3879733	3976890
WenganD	BGI+ONT	30	WSC62238	4036816	4159069
WenganD	BGI+ONT	30	WSC61762	4143408	4228922
WenganD	BGI+ONT	30	WSC61847	4226618	4557781
WenganD	BGI+ONT	30	WSC61460	4550468	4970558
WenganD	ILL+ONT	10	WSC62094	0	1366142
WenganD	ILL+ONT	10	WSC61736	1385541	2297467
WenganD	ILL+ONT	10	WSC64622	2306904	2673191
WenganD	ILL+ONT	10	WSC61689	2672914	3952492
WenganD	ILL+ONT	10	WSC64537	3937979	3972930
WenganD	ILL+ONT	10	WSC65439	4023004	4159069
WenganD	ILL+ONT	10	WSC63607	4143408	4562799
WenganD	ILL+ONT	10	WSC61674	4547027	4970558
WenganD	ILL+ONT	20	WSC62032	0	1366142
WenganD	ILL+ONT	20	WSC62032	1371326	2825130
WenganD	ILL+ONT	20	WSC61809	2803464	3876034
WenganD	ILL+ONT	20	WSC63739	3879733	3972930
WenganD	ILL+ONT	20	WSC63739	4023004	4159069
WenganD	ILL+ONT	20	WSC61651	4143408	4970558
WenganD	ILL+ONT	30	WSC62009	0	1373612
WenganD	ILL+ONT	30	WSC62307	1371326	2825130
WenganD	ILL+ONT	30	WSC61792	2803464	3876034
WenganD	ILL+ONT	30	WSC63632	3879733	3972930
WenganD	ILL+ONT	30	WSC63632	4023004	4159069
WenganD	ILL+ONT	30	WSC61638	4143408	4970558
WenganM	BGI+ONT	10	WSC4461	0	1352614
WenganM	BGI+ONT	10	WSC38017	1372176	1416754
WenganM	BGI+ONT	10	WSC15407	1426742	2295552
WenganM	BGI+ONT	10	WSC27766	2306870	2666572
WenganM	BGI+ONT	10	WSC10323	2669929	2824766
WenganM	BGI+ONT	10	WSC2999	2810904	2875749
WenganM	BGI+ONT	10	WSC4426	2885462	3954031
WenganM	BGI+ONT	10	WSC3458	4038949	4077166
WenganM	BGI+ONT	10	WSC21	4089400	4138257
WenganM	BGI+ONT	10	WSC21	4143408	4854340
WenganM	BGI+ONT	10	WSC2022	4854717	4970558
WenganM	BGI+ONT	20	WSC4223	0	1360035
WenganM	BGI+ONT	20	WSC9725	1372176	2824766
WenganM	BGI+ONT	20	WSC32096	2836987	2886206
WenganM	BGI+ONT	20	WSC4190	2885462	3876034
WenganM	BGI+ONT	20	WSC3801	3877835	3976290
WenganM	BGI+ONT	20	WSC3298	4038949	4084169
WenganM	BGI+ONT	20	WSC21	4089400	4138257
WenganM	BGI+ONT	20	WSC2994	4124213	4159072
WenganM	BGI+ONT	20	WSC21	4143408	4970558
WenganM	BGI+ONT	30	WSC4198	0	1360035
WenganM	BGI+ONT	30	WSC9533	1372176	2824766
WenganM	BGI+ONT	30	WSC16354	2808015	2886206
WenganM	BGI+ONT	30	WSC4168	2885462	3876034
WenganM	BGI+ONT	30	WSC3777	3877835	3976290
WenganM	BGI+ONT	30	WSC3277	4033319	4084169
WenganM	BGI+ONT	30	WSC2973	4124213	4159072
WenganM	BGI+ONT	30	WSC21	4143408	4970558
WenganM	ILL+ONT	10	WSC2168	0	1366103
WenganM	ILL+ONT	10	WSC30454	1385661	1420170
WenganM	ILL+ONT	10	WSC12534	1424536	2295065
WenganM	ILL+ONT	10	WSC22854	2296695	2669814
WenganM	ILL+ONT	10	WSC1688	2669694	2824887
WenganM	ILL+ONT	10	WSC3329	2816070	2917050
WenganM	ILL+ONT	10	WSC1481	2982268	3951592
WenganM	ILL+ONT	10	WSC7256	4040060	4076542
WenganM	ILL+ONT	10	WSC2916	4086812	4117831
WenganM	ILL+ONT	10	WSC7086	4088580	4138257
WenganM	ILL+ONT	10	WSC1555	4151744	4191628
WenganM	ILL+ONT	10	WSC5781	4187085	4970558
WenganM	ILL+ONT	20	WSC1964	0	1336898
WenganM	ILL+ONT	20	WSC1549	1385661	2824887
WenganM	ILL+ONT	20	WSC3040	2816070	2943707
WenganM	ILL+ONT	20	WSC1362	2982268	3975699
WenganM	ILL+ONT	20	WSC2667	4038785	4117831
WenganM	ILL+ONT	20	WSC6534	4091437	4138257
WenganM	ILL+ONT	20	WSC3098	4123150	4191628
WenganM	ILL+ONT	20	WSC1436	4194258	4970558
WenganM	ILL+ONT	30	WSC1978	0	1366142
WenganM	ILL+ONT	30	WSC11731	1385661	2814110
WenganM	ILL+ONT	30	WSC3015	2816070	2848032
WenganM	ILL+ONT	30	WSC10464	2846749	2943707
WenganM	ILL+ONT	30	WSC1355	2982268	3951592
WenganM	ILL+ONT	30	WSC2646	4033476	4191628
WenganM	ILL+ONT	30	WSC1428	4181961	4970558
Flye	ONT	10	contig_5622	0	202893
Flye	ONT	10	contig_616	205524	667112
Flye	ONT	10	contig_8190	662796	1139771
Flye	ONT	10	contig_6013	1139203	1366139
Flye	ONT	10	contig_6013	1371326	1673570
Flye	ONT	10	contig_6215	1668944	2028436
Flye	ONT	10	contig_5917	2019997	2294771
Flye	ONT	10	contig_5711	2290039	2672979
Flye	ONT	10	contig_7302	2669837	3027972
Flye	ONT	10	contig_4318	3028817	3199365
Flye	ONT	10	contig_5976	3191023	3474672
Flye	ONT	10	contig_9031	3481068	3513782
Flye	ONT	10	contig_1229	3513794	3799066
Flye	ONT	10	contig_4330	3787967	3972930
Flye	ONT	10	contig_7521	4030367	4082440
Flye	ONT	10	contig_9427	4086857	4138257
Flye	ONT	10	contig_9427	4148073	4970558
Flye	ONT	20	contig_998	0	1219645
Flye	ONT	20	contig_2110	1216653	3474672
Flye	ONT	20	contig_2104	3481068	3513795
Flye	ONT	20	contig_2673	3513795	3874479
Flye	ONT	20	contig_2342	3875269	3972930
Flye	ONT	20	contig_673	4028742	4138257
Flye	ONT	20	contig_673	4148073	4970558
Flye	ONT	30	contig_1076	0	3972930
Flye	ONT	30	contig_6	4028742	4138257
Flye	ONT	30	contig_6	4148063	4970558
